# Supplementary material for: Biofilm Formation and the Pore Proteins ompF and ompC Lead to Heteroresistance in Escherichia coli
Source: Antibiotics (Basel). 2026 Jul 20;15(7):705. doi: 10.3390/antibiotics15070705 (PMC13404454; doi:10.3390/antibiotics15070705)
Supplement: Supplementary file 1 [file antibiotics-15-00705-s001.zip]

Archive with 1 entries (1 files):
- antibiotics-4434448-supplementary.pdf
